# Supplementary material for: Biomass allocation in response to accession recognition in Arabidopsis thaliana depends on nutrient availability and plant age
Source: Plant Signal Behav. 2022 Jan 20;16(12):2004025. doi: 10.1080/15592324.2021.2004025 (PMC9208805; doi:10.1080/15592324.2021.2004025)
Supplement: Supplemental Material [file KPSB_A_2004025_SM1702.zip]

Archive with 3 entries (3 files):
- Supplementary_material_Table_1_normalized data_Metaboanalyst.csv
- Supplementary_material_Table_S1.csv
- Supplementary_material_Table_S2.xlsx
