# Supplementary material for: Biomass allocation in response to accession recognition in Arabidopsis thaliana depends on nutrient availability and plant age
Source: Plant Signal Behav. 2022 Jan 20;16(12):2004025. doi: 10.1080/15592324.2021.2004025 (PMC9208805; doi:10.1080/15592324.2021.2004025)
Supplement: Supplemental Material [file KPSB_A_2004025_SM1702.zip › Supplementary_material_Table_1_normalized data_Metaboanalyst.csv]

	Label	ribonic acid	butanoic acid	lactic acid	glyceric acid	succinic acid	fumaric acid	malic acid	butyric acid	threonic acid	gluconic acid	shikimic acid	citric acid	galactonic acid	glutamic acid	serine	proline	ethanolamine	threonine	valine	leucine	asparagine	putrescine	threose	thehalose	threitol	xylose	fructose	galactose	glucose	sucrose	glycerol	xylitol	mannitol	galactitol	pinitol	galactinol
37.1	CTL	-0.962442512	-1.027433395	0.762772195	-0.693562118	1.454487551	0.561239926	-0.360903468	0.774670273	-0.462049126	0.060975558	-0.90267894	-1.142789788	0.066651558	-0.847548435	-0.419288681	-0.783068181	-0.631549344	-0.1555721	-0.838463367	-1.044698499	-0.783468523	-1.046918059	0.029279858	0.074851681	-0.606445621	-0.978203682	0.810823183	-0.721786711	1.782865494	-0.212400727	-0.183171075	-0.080577886	-0.350719312	-0.399832936	0.022607119	-0.353626229
38.1	CTL	0.39972461	0.201672275	-0.247941613	-0.478385492	-1.392795603	0.009245141	-0.12359484	1.660303547	0.570268909	-0.501876044	-0.7194976	0.519344455	-0.495511101	0.001786243	-0.24379665	2.153389022	-0.670422475	-0.419460418	0.255756661	0.442543715	0.809755738	-1.242222623	-0.668304788	-0.324956212	-0.354161387	1.267064618	-0.93939654	-0.860101144	-0.024737218	-0.657428392	-0.426336088	-0.714464903	-0.397728197	-0.448748247	-0.437268762	-0.993657165
39.1	CTL	-0.550263866	0.461660503	-0.924052806	-0.735187764	-0.195532004	0.064106886	-0.290193145	0.812101841	0.034150835	-0.777874132	-0.507424896	0.120897925	-0.770594163	1.290814245	-0.530295954	-0.501467524	-0.224826545	-0.676829319	2.483240552	0.396853093	1.537729461	1.151066132	-0.615685419	-0.683672916	-0.508106991	0.28920789	-0.235688064	0.207730254	-0.297347136	0.117359316	-0.49707809	-0.446765734	-0.800467781	-0.870101661	-0.563862139	0.149619018
40.1	CTL	0.050980217	0.088388416	-1.009949985	-0.419241155	-0.865505834	-0.982109208	-0.104424611	1.11910545	0.184207383	-0.751268106	-1.124765212	0.549098985	-0.756018875	2.285692712	-0.505692698	-0.551923077	0.033123869	0.001351041	1.493992427	1.000534938	0.453561712	0.35959356	-0.469282077	-0.69963489	-0.262315429	-0.723381465	-0.913048297	0.037416111	-0.440281038	-0.481340265	-0.093566176	-0.01935557	-0.630061413	-0.699226191	-0.599319648	-0.599730675
41.1.1	CTL	-0.95779232	-1.016070519	0.173779479	0.047770235	0.742652572	2.312604135	-0.353367654	0.691145577	-0.354462506	3.528259479	1.598316145	-1.025989804	3.525526496	-0.822081395	-1.049280253	-0.777918846	-0.664326545	0.271165703	-0.829098991	-1.032397941	-0.779745548	-1.00916403	0.201235578	2.525674028	-0.510195391	-0.894465293	-0.858663034	0.532844763	-0.92426774	0.570499865	0.194658699	0.239108383	-0.557413329	-0.614809064	2.49371946	-0.170965676
41.1	CTL	-0.28858284	-1.017678888	0.003948458	0.013799337	0.272200808	2.031149401	-0.543151388	0.577446821	-0.106631668	-0.168289896	0.022412975	-1.09998603	-0.102712041	-0.82568615	-1.051455898	-0.778647714	-0.664466322	-0.022310805	-0.83042448	-1.034139035	-0.78027252	-1.014507959	0.822114089	2.363505531	-1.303345369	-1.055614382	2.074352456	0.626803683	-0.926482771	1.105068622	0.047627374	0.247502491	-0.925621351	-0.448108834	2.465885216	0.391473349
42.1	CTL	0.094067415	0.611917194	-0.865861149	-0.210673581	-0.500289856	-0.95473209	-0.227047063	0.697355507	0.16536857	-0.508651593	-0.838856762	-0.357154973	-0.505731899	-0.044956709	1.338930314	-0.294980817	-0.068949049	-0.544871623	-0.508979493	0.116746036	-0.318609841	0.802426155	-0.451561698	-0.686842725	-0.946683212	0.265097896	1.59035972	0.548146806	0.100662952	-0.237895872	-0.462598974	-0.054862868	0.293719024	0.281579056	-0.413445611	0.132189448
25.1	KIN	-0.745796693	2.29564506	-0.557972501	-0.858293468	0.74720928	-0.0952399	-0.282512824	-1.429219973	-1.005197338	0.336546298	1.643781942	-0.976121251	0.341654994	-0.936986625	1.558258169	-0.80115223	-0.409309947	-0.347357575	-0.871350296	-0.396475013	-0.79654331	1.554791454	-0.512610651	0.246079748	-0.679545182	0.261503597	0.409435415	-0.238443113	2.409784908	-0.44221932	-0.353980634	-0.300001453	-0.309838556	-0.263173436	0.136374522	-0.142177787
26.1	KIN	-0.492322411	0.458567213	-0.270535725	0.437105332	0.333028057	0.106034926	-0.951975253	-0.790920694	-0.113396902	0.329962587	-0.140244583	0.258396714	0.334999658	-0.506774558	-0.858977183	-0.262486339	0.845436063	-0.243529366	0.108246011	0.198849883	-0.407087272	-0.54173228	-0.355457936	-0.618973747	0.853264325	0.703884651	0.450436436	-0.364014814	-0.730519681	-0.098481907	-0.310725223	0.502622153	-0.928270792	-1.000475181	-0.748659993	-0.916467181
27.1	KIN	0.629107869	1.11176327	1.006616125	-0.246575572	-0.613663506	-0.627529049	-0.668067493	-0.132213555	0.083557664	0.156305049	0.372388921	3.022843644	0.161899167	-0.062807648	-0.591021478	1.044513924	3.099486283	-0.684375943	-0.549909725	-0.665669388	-0.66874886	0.116433691	-0.767523203	-0.533954627	0.741439215	1.120711376	-0.468746281	0.102097452	-0.457713268	-0.679562517	-0.493933105	-0.608036683	1.566299164	1.593981148	-0.642724951	-0.444986498
28.1	KIN	2.237748248	0.253491973	0.169978126	-0.40111876	-1.607647068	-0.274344253	0.360440714	-0.998453393	-0.428805572	-0.388644655	-0.00970561	0.12123252	-0.386109103	1.036378842	0.646838689	1.688459699	-0.670509001	-0.413993136	0.632754648	-0.302114194	2.598880613	-0.749094478	-0.277370006	-0.296520984	0.126499362	0.992150908	-0.940542474	-0.495047734	0.045671783	-0.496656111	-0.362635312	-0.915940443	0.261913853	0.207135593	-0.345929159	-0.764345337
29.1	KIN	-0.136201622	1.091340045	-0.751510226	-0.504956671	-0.622714619	-0.71791696	0.175381271	0.52050365	-0.213834151	-0.275843055	-0.922742345	0.578736792	-0.269489381	1.321229843	1.590869719	-0.34102582	0.279179312	-0.642387416	0.52656807	1.60428689	0.826428082	0.678060853	-0.286375265	-0.126871611	-0.090331508	1.260959485	1.133944064	-0.861591744	0.638979941	-0.77414429	-0.525116617	-0.748102902	-0.676863745	-0.652174328	-0.169463123	-0.347454794
30.1	KIN	-0.249123989	-1.103268868	-0.93252329	-0.114783681	0.88753481	-1.018801948	0.392658586	0.01203971	-0.342709414	-0.038785297	-0.665680186	0.166433835	-0.100237492	0.400363569	0.973389275	-0.356184584	-0.089252901	-0.564780251	-0.542390437	0.320500355	-0.144766914	1.612605781	-0.363413428	-0.025620216	0.016798365	1.077359711	0.371918407	-0.116374816	-1.044356525	-0.835306225	-0.444909379	-0.316613165	-1.016503453	-1.092231919	-0.078376924	-0.205094192
31.1	STR	2.29454829	-0.543145608	-0.555706532	-0.166456355	-0.93036111	-1.018067497	0.509688101	-1.546039361	-1.56898425	-0.426087772	-0.496667856	-0.266462876	-0.41952603	-1.015722591	1.016491566	1.534913858	1.150674788	-0.161103504	0.992035626	2.281042488	-0.041778728	0.797793266	-0.085087204	-0.716436673	0.325753028	-1.234851919	-0.958105359	-0.898349502	-1.043255347	-0.195835402	-0.818741031	1.265559652	1.064403159	0.933594408	-0.38511088	0.262469861
32.1	STR	-0.958103618	-1.016831185	1.481216417	1.002344678	0.444027588	0.116121084	3.382683862	-1.261266232	0.348996928	-0.194272622	0.688916565	-0.197061791	-0.188127948	-0.823786237	-1.050309208	-0.778263559	-0.664392651	1.354699623	-0.829725871	-1.033221378	-0.779994775	-1.011691401	0.393980609	-0.359877656	3.072264309	-1.204891507	-0.859538537	-0.696839239	0.094168367	0.090867816	1.545347559	-1.080235371	2.213000325	2.26612948	-0.586624415	0.693608791
33.1	STR	-0.365546777	-0.850017485	2.517743025	3.328215034	1.847368934	0.488239407	-0.915614797	-0.706559167	3.209520638	-0.3804558	2.002447442	-0.271418356	-0.436673839	-0.449915107	-0.824659729	-0.194157812	-0.649895536	3.249355092	-0.692251335	-0.852641951	-0.725339314	-0.457440061	3.406061541	-0.136748731	0.125111486	-1.146531884	-0.667541095	3.197509748	0.816827281	3.22747541	3.185158073	3.030164298	1.194152405	1.206462113	-0.147800712	3.309145065
