# Supplementary material for: Biomass allocation in response to accession recognition in Arabidopsis thaliana depends on nutrient availability and plant age
Source: Plant Signal Behav. 2022 Jan 20;16(12):2004025. doi: 10.1080/15592324.2021.2004025 (PMC9208805; doi:10.1080/15592324.2021.2004025)
Supplement: Supplemental Material [file KPSB_A_2004025_SM1702.zip › Supplementary_material_Table_S2.xlsx]

## Sheet: Shoot biomass_stat
	Shoot biomass TWO-WAY ANOVA
	ANOVA table	SS (Type III)	DF	MS	F (DFn, DFd)	P value
	Interaction	1.05	2	0.5248	F (2, 21) = 4.940	P=0.0174
	concentration Factor	0.003701	1	0.003701	F (1, 21) = 0.03484	P=0.8537
	neighbor identity Factor	1.422	2	0.711	F (2, 21) = 6.693	P=0.0056
	Residual	2.231	21	0.1062
	Tukey's multiple comparisons test	Predicted (LS) mean diff.	95.00% CI of diff.	Significant?	Summary	Adjusted P Value
	0.1x
	CTL vs. KIN	0.02026	-0.4993 to 0.5399	No	ns	0.9947
	CTL vs. STR	0.1891	-0.3621 to 0.7402	No	ns	0.6679
	KIN vs. STR	0.1688	-0.3823 to 0.7199	No	ns	0.7239
	0.5x
	CTL vs. KIN	0.9278	0.4082 to 1.447	Yes	***	0.0006
	CTL vs. STR	0.7685	0.1686 to 1.369	Yes	*	0.0108
	KIN vs. STR	-0.1593	-0.7592 to 0.4407	No	ns	0.7837

## Sheet: total biomass
Table Analyzed	Transform of TOTAL_biomass_0.1x
Two-way ANOVA	Ordinary
Alpha	0.05
Source of Variation	% of total variation	P value	P value summary	Significant?
Interaction	9.564	0.0654	ns	No
Row Factor	1.445	0.3478	ns	No
Column Factor	47.35	<0.0001	****	Yes
ANOVA table	SS (Type III)	DF	MS	F (DFn, DFd)	P value
Interaction	1.147	2	0.5737	F (2, 27) = 3.022	P=0.0654
Row Factor	0.1733	1	0.1733	F (1, 27) = 0.9130	P=0.3478
Column Factor	5.681	2	2.84	F (2, 27) = 14.96	P<0.0001
Residual	5.126	27	0.1898
Tukey's multiple comparisons test	Predicted (LS) mean diff.	95.00% CI of diff.	Significant?	Summary	Adjusted P Value
0.1x
CTL vs. KIN	0.7072	0.08352 to 1.331	Yes	*	0.0239
CTL vs. STR	0.6316	0.007857 to 1.255	Yes	*	0.0467
KIN vs. STR	-0.07566	-0.6994 to 0.5480	No	ns	0.9514
0.5x
CTL vs. KIN	1.234	0.6099 to 1.857	Yes	***	0.0001
CTL vs. STR	0.1963	-0.5676 to 0.9602	No	ns	0.8011
KIN vs. STR	-1.037	-1.801 to -0.2734	Yes	**	0.0063

## Sheet: root to shoot ratio
Table Analyzed	root/shoot_DW						Tukey's multiple comparisons test	Predicted (LS) mean diff.	95.00% CI of diff.	Significant?	Summary	Adjusted P Value
Two-way ANOVA	Ordinary						0.1x
Alpha	0.05						CTL vs. KIN	1.567	0.4235 to 2.710	Yes	**	0.0067
							CTL vs. STR	1.613	0.5196 to 2.706	Yes	**	0.0037
Source of Variation	% of total variation	P value	P value summary	Significant?			KIN vs. STR	0.046	-0.9581 to 1.050	No	ns	0.9926
Interaction	16.77	0.0488	*	Yes
Row Factor	13.68	0.0263	*	Yes			0.5x
Column Factor	29.93	0.0077	**	Yes			CTL vs. KIN	0.428	-0.4783 to 1.334	No	ns	0.4677
							CTL vs. STR	-0.042	-1.294 to 1.210	No	ns	0.996
ANOVA table	SS (Type III)	DF	MS	F (DFn, DFd)	P value		KIN vs. STR	-0.47	-1.692 to 0.7521	No	ns	0.5998
Interaction	2.469	2	1.234	F (2, 19) = 3.556	P=0.0488
Row Factor	2.013	1	2.013	F (1, 19) = 5.800	P=0.0263
Column Factor	4.406	2	2.203	F (2, 19) = 6.346	P=0.0077
Residual	6.595	19	0.3471
Difference between row means
Predicted (LS) mean of 0.1x	1.277
Predicted (LS) mean of 0.5x	0.6693
Difference between predicted means	0.6076
SE of difference	0.2523
95% CI of difference	0.07955 to 1.136
Data summary
Number of columns (Column Factor)	3
Number of rows (Row Factor)	2
Number of values	25

## Sheet: flowering time
Table Analyzed	Data 31
Two-way ANOVA	Ordinary						Table S3. Total number of flowering plants for each treatment.
Alpha	0.05						Box Number	0.1x MS Media				0.5x MS Media
								Control	KIN		Stranger	Control	KIN		Stranger
Source of Variation	% of total variation	P value	P value summary	Significant?				Col-0	Plant 1	Plant 2	Col-0	Col-0	Plant 1	Plant 2	Col-0
Interaction	6.897	0.2435	ns	No			1	yes	no	yes	yes	yes	yes	yes	no
nutrient availability Factor	0.8621	0.5474	ns	No			2	no	no	no	no	no	yes	no	no
neigbor identity Factor	22.41	0.0154	*	Yes			3	no	no	no	no	yes	yes	no	no
							4	no	no	yes	no	no	no	no	no
ANOVA table	SS	DF	MS	F (DFn, DFd)	P value		5	no	yes	no	yes	yes	no	no	no
Interaction	0.8889	2	0.4444	F (2, 30) = 1.481	P=0.2435		6	no	no	yes	no	no	yes	yes	no
nutrient availability Factor	0.1111	1	0.1111	F (1, 30) = 0.3704	P=0.5474
neigbor identity Factor	2.889	2	1.444	F (2, 30) = 4.815	P=0.0154
Residual	9	30	0.3
Difference between row means
Mean of 0.1x	0.3889
Mean of 0.5x	0.5
Difference between means	-0.1111
SE of difference	0.1826
95% CI of difference	-0.4840 to 0.2618
Data summary
Number of columns (neigbor identity Factor)	3
Number of rows (nutrient availability Factor)	2
Number of values	36

## Sheet: rosette_area
Table Analyzed	Transform of Rosette area							Tukey's multiple comparisons test	Predicted (LS) mean diff.	95.00% CI of diff.	Significant?	Summary
Two-way ANOVA	Ordinary							0.1x
Alpha	0.05							CTL vs. KIN	-0.2047	-0.5517 to 0.1423	No	ns
								CTL vs. Stranger	-0.154	-0.5384 to 0.2304	No	ns
Source of Variation	% of total variation	P value	P value summary	Significant?				KIN vs. Stranger	0.05067	-0.3193 to 0.4206	No	ns
Interaction	17.14	0.0431	*	Yes
Row Factor	26.23	0.003	**	Yes				0.5x
Column Factor	2.282	0.6206	ns	No				CTL vs. KIN	0.279	-0.09092 to 0.6489	No	ns
								CTL vs. Stranger	0.3989	-0.09742 to 0.8952	No	ns
ANOVA table	SS (Type III)	DF	MS	F (DFn, DFd)	P value			KIN vs. Stranger	0.1199	-0.3480 to 0.5878	No	ns
Interaction	0.379	2	0.1895	F (2, 21) = 3.666	P=0.0431
Row Factor	0.58	1	0.58	F (1, 21) = 11.22	P=0.0030
Column Factor	0.05047	2	0.02523	F (2, 21) = 0.4882	P=0.6206			Test details	Predicted (LS) mean 1	Predicted (LS) mean 2	Predicted (LS) mean diff.	SE of diff.
Residual	1.086	21	0.05169
								0.1x
Difference between row means								CTL vs. KIN	2.239	2.444	-0.2047	0.1377
Predicted (LS) mean of 0.1x	2.359							CTL vs. Stranger	2.239	2.393	-0.154	0.1525
Predicted (LS) mean of 0.5x	2.673							KIN vs. Stranger	2.444	2.393	0.05067	0.1468
Difference between predicted means	-0.3144
SE of difference	0.09385							0.5x
95% CI of difference	-0.5095 to -0.1192							CTL vs. KIN	2.899	2.62	0.279	0.1468
								CTL vs. Stranger	2.899	2.5	0.3989	0.1969
Spearman's test for heteroscedasticity								KIN vs. Stranger	2.62	2.5	0.1199	0.1856
Rs of predicted Y vs. |residual|	0.337
P value (one tailed)	0.0428
Passed (P > 0.05)?	No
Normality of Residuals
Test name	Statistics	P value	Passed normality test (alpha=0.05)?	P value summary
Anderson-Darling (A2*)	0.3051	0.5449	Yes	ns
D'Agostino-Pearson omnibus (K2)	3.379	0.1846	Yes	ns
Shapiro-Wilk (W)	0.962	0.4095	Yes	ns
Kolmogorov-Smirnov (distance)	0.1045	0.1	Yes	ns
Data summary
Number of columns (Column Factor)	3
Number of rows (Row Factor)	2
Number of values	27
